# Supplementary material for: CRISPR/Cas-mediated mRNA knockdown in the embryos of Xenopus tropicalis
Source: Cell Biosci. 2025 Apr 23;15:52. doi: 10.1186/s13578-025-01397-8 (PMC12020200; doi:10.1186/s13578-025-01397-8)
Supplement: Supplementary file 2 — Supplementary Material 2: Supplementary tables 1-4 [file 13578_2025_1397_MOESM2_ESM.xlsx]

## Sheet: Table S1
List of gRNA targeting sequences for Cas13b
Nuclease	target name	gRNA name	target sequence (5'-3')	PFS(5'-3')	gRNA in vitro transcription PCR template (target+gRNA backbone)	gRNA-T7-F(T7 promoter+target+partial gRNA backbone)(5'-3')	gRNA-T7-R(5'-3')
PspCas13b	EGFP	gEGFP1	GGATGGGCACCACCCCGGTGAACAGCTCCT	None	GGATGGGCACCACCCCGGTGAACAGCTCCTgttgtggaaggtccagttttgaggggctattacaactttttt	TAATACGACTCACTATAGGATGGGCACCACCCCGGTGAACAGCTCCTgttgtggaaggtccagtt	aaaaaagttgtaatagcccctcaaaactggaccttccacaac
		gEGFP2	GGTTCACCAGGGTGTCGCCCTCGAACTTCA	None	GGTTCACCAGGGTGTCGCCCTCGAACTTCAgttgtggaaggtccagttttgaggggctattacaactttttt	TAATACGACTCACTATAGGTTCACCAGGGTGTCGCCCTCGAACTTCAgttgtggaaggtccagtt	aaaaaagttgtaatagcccctcaaaactggaccttccacaac
		gEGFP3	GGCGGCGGTCACGAACTCCAGCAGGACCAT	None	GGCGGCGGTCACGAACTCCAGCAGGACCATgttgtggaaggtccagttttgaggggctattacaactttttt	TAATACGACTCACTATAGGCGGCGGTCACGAACTCCAGCAGGACCATgttgtggaaggtccagtt	aaaaaagttgtaatagcccctcaaaactggaccttccacaac
	Tyr	gTyr1	TGTGCTTAGCCAAATTCAAGTAGGCAACGA	None	TGTGCTTAGCCAAATTCAAGTAGGCAACGAgttgtggaaggtccagttttgaggggctattacaactttttt	TAATACGACTCACTATAGGTGTGCTTAGCCAAATTCAAGTAGGCAACGAgttgtggaaggtccagtt	aaaaaagttgtaatagcccctcaaaactggaccttccacaac
		gTyr2	CGTTTCGTAATTTGTTAATGACAGACACAG	None	CGTTTCGTAATTTGTTAATGACAGACACAGgttgtggaaggtccagttttgaggggctattacaactttttt	TAATACGACTCACTATAGGCGTTTCGTAATTTGTTAATGACAGACACAGgttgtggaaggtccagtt	aaaaaagttgtaatagcccctcaaaactggaccttccacaac
		gTyr3	GGCAATCACAGCAGTAATGAGTCCCCCAAC	None	GGCAATCACAGCAGTAATGAGTCCCCCAACgttgtggaaggtccagttttgaggggctattacaactttttt	TAATACGACTCACTATAGGCAATCACAGCAGTAATGAGTCCCCCAACgttgtggaaggtccagtt	aaaaaagttgtaatagcccctcaaaactggaccttccacaac
	LacZ	gNC	GCAGGGTTTTCCCAGTCACGACGTTGTAAA	None	GCAGGGTTTTCCCAGTCACGACGTTGTAAAgttgtggaaggtccagttttgaggggctattacaactttttt	TAATACGACTCACTATAGGCAGGGTTTTCCCAGTCACGACGTTGTAAAgttgtggaaggtccagtt	aaaaaagttgtaatagcccctcaaaactggaccttccacaac
List of gRNA targeting sequences for Cas13d
Nuclease		target name	target sequence (5'-3')	PFS(5'-3')	gRNA in vitro transcription PCR template (gRNA backbone+target)	gRNA-T7-F(T7 promoter+partial gRNA backbone)(5'-3')	gRNA-T7-R(target+partial gRNA backbone)(5'-3')
RfxCas13d	EGFP	gEGFP1	GGATGGGCACCACCCCGGTGAACAGCTCCT	None	aacccctaccaactggtcggggtttgaaacGGATGGGCACCACCCCGGTGAACAGCTCCTtttttt	TAATACGACTCACTATAGGaacccctaccaactggtcggggtttgaaac	aaaaaaAGGAGCTGTTCACCGGGGTGGTGCCCATCCgtttcaaaccccgaccag
		gEGFP2	GGTTCACCAGGGTGTCGCCCTCGAACTTCA	None	aacccctaccaactggtcggggtttgaaacGGTTCACCAGGGTGTCGCCCTCGAACTTCAtttttt	TAATACGACTCACTATAGGaacccctaccaactggtcggggtttgaaac	aaaaaaTGAAGTTCGAGGGCGACACCCTGGTGAACCgtttcaaaccccgaccag
		gEGFP3	GGCGGCGGTCACGAACTCCAGCAGGACCAT	None	aacccctaccaactggtcggggtttgaaacGGCGGCGGTCACGAACTCCAGCAGGACCATtttttt	TAATACGACTCACTATAGGaacccctaccaactggtcggggtttgaaac	aaaaaaATGGTCCTGCTGGAGTTCGTGACCGCCGCCgtttcaaaccccgaccag
	Tyr	gTyr1	TGTGCTTAGCCAAATTCAAGTAGGCAACGA	None	aacccctaccaactggtcggggtttgaaacTGTGCTTAGCCAAATTCAAGTAGGCAACGAtttttt	TAATACGACTCACTATAGGaacccctaccaactggtcggggtttgaaac	aaaaaaTCGTTGCCTACTTGAATTTGGCTAAGCACAgtttcaaaccccgaccag
		gTyr2	CGTTTCGTAATTTGTTAATGACAGACACAG	None	aacccctaccaactggtcggggtttgaaacCGTTTCGTAATTTGTTAATGACAGACACAGtttttt	TAATACGACTCACTATAGGaacccctaccaactggtcggggtttgaaac	aaaaaaCTGTGTCTGTCATTAACAAATTACGAAACGgtttcaaaccccgaccag
		gTyr3	GGCAATCACAGCAGTAATGAGTCCCCCAAC	None	aacccctaccaactggtcggggtttgaaacGGCAATCACAGCAGTAATGAGTCCCCCAACtttttt	TAATACGACTCACTATAGGaacccctaccaactggtcggggtttgaaac	aaaaaaGTTGGGGGACTCATTACTGCTGTGATTGCCgtttcaaaccccgaccag
		gTyr4	TCTCAGCACTGCTCATTCGGAATATCTCCT	None	aacccctaccaactggtcggggtttgaaacTCTCAGCACTGCTCATTCGGAATATCTCCTtttttt	TAATACGACTCACTATAGGaacccctaccaactggtcggggtttgaaac	aaaaaaAGGAGATATTCCGAATGAGCAGTGCTGAGAgtttcaaaccccgaccag
		gTyr5	TCAATGTCTCTCCAGAGAGCATCTTCTCCT	None	aacccctaccaactggtcggggtttgaaacTCAATGTCTCTCCAGAGAGCATCTTCTCCTtttttt	TAATACGACTCACTATAGGaacccctaccaactggtcggggtttgaaac	aaaaaaAGGAGAAGATGCTCTCTGGAGAGACATTGAgtttcaaaccccgaccag
		gTyr6	GACAAAAACTGGGTCATTGGCCGATCCTTG	None	aacccctaccaactggtcggggtttgaaacGACAAAAACTGGGTCATTGGCCGATCCTTGtttttt	TAATACGACTCACTATAGGaacccctaccaactggtcggggtttgaaac	aaaaaaCAAGGATCGGCCAATGACCCAGTTTTTGTCgtttcaaaccccgaccag
	LacZ	gNC	GCAGGGTTTTCCCAGTCACGACGTTGTAAA	None	aacccctaccaactggtcggggtttgaaacGCAGGGTTTTCCCAGTCACGACGTTGTAAAtttttt	TAATACGACTCACTATAGGaacccctaccaactggtcggggtttgaaac	aaaaaaTTTACAACGTCGTGACTGGGAAAACCCTGCgtttcaaaccccgaccag
AdmCas13d	EGFP	gEGFP1	GGATGGGCACCACCCCGGTGAACAGCTCCT	None	cacctctgcaaaactgcaggggtctaaaacGGATGGGCACCACCCCGGTGAACAGCTCCTtttttt	TAATACGACTCACTATAGGcacctctgcaaaactgcaggggtctaaaac	aaaaaaAGGAGCTGTTCACCGGGGTGGTGCCCATCCgttttagacccctgcagt
		gEGFP2	GGTTCACCAGGGTGTCGCCCTCGAACTTCA	None	cacctctgcaaaactgcaggggtctaaaacGGTTCACCAGGGTGTCGCCCTCGAACTTCAtttttt	TAATACGACTCACTATAGGcacctctgcaaaactgcaggggtctaaaac	aaaaaaTGAAGTTCGAGGGCGACACCCTGGTGAACCgttttagacccctgcagt
		gEGFP3	GGCGGCGGTCACGAACTCCAGCAGGACCAT	None	cacctctgcaaaactgcaggggtctaaaacGGCGGCGGTCACGAACTCCAGCAGGACCATtttttt	TAATACGACTCACTATAGGcacctctgcaaaactgcaggggtctaaaac	aaaaaaATGGTCCTGCTGGAGTTCGTGACCGCCGCCgttttagacccctgcagt
EsCas13d	EGFP	gEGFP1	GGATGGGCACCACCCCGGTGAACAGCTCCT	None	cacccgtgcaaaaatgcaggggtctaaaacGGATGGGCACCACCCCGGTGAACAGCTCCTtttttt	TAATACGACTCACTATAGGcacccgtgcaaaaatgcaggggtctaaaac	aaaaaaAGGAGCTGTTCACCGGGGTGGTGCCCATCCgttttagacccctgcatt
		gEGFP2	GGTTCACCAGGGTGTCGCCCTCGAACTTCA	None	cacccgtgcaaaaatgcaggggtctaaaacGGTTCACCAGGGTGTCGCCCTCGAACTTCAtttttt	TAATACGACTCACTATAGGcacccgtgcaaaaatgcaggggtctaaaac	aaaaaaTGAAGTTCGAGGGCGACACCCTGGTGAACCgttttagacccctgcatt
		gEGFP3	GGCGGCGGTCACGAACTCCAGCAGGACCAT	None	cacccgtgcaaaaatgcaggggtctaaaacGGCGGCGGTCACGAACTCCAGCAGGACCATtttttt	TAATACGACTCACTATAGGcacccgtgcaaaaatgcaggggtctaaaac	aaaaaaATGGTCCTGCTGGAGTTCGTGACCGCCGCCgttttagacccctgcatt
P1E0Cas13d	EGFP	gEGFP1	GGATGGGCACCACCCCGGTGAACAGCTCCT	None	cacccccctgaaacatgaggggtctaaaacGGATGGGCACCACCCCGGTGAACAGCTCCTtttttt	TAATACGACTCACTATAGGcacccccctgaaacatgaggggtctaaaac	aaaaaaAGGAGCTGTTCACCGGGGTGGTGCCCATCCgttttagacccctcatgt
		gEGFP2	GGTTCACCAGGGTGTCGCCCTCGAACTTCA	None	cacccccctgaaacatgaggggtctaaaacGGTTCACCAGGGTGTCGCCCTCGAACTTCAtttttt	TAATACGACTCACTATAGGcacccccctgaaacatgaggggtctaaaac	aaaaaaTGAAGTTCGAGGGCGACACCCTGGTGAACCgttttagacccctcatgt
		gEGFP3	GGCGGCGGTCACGAACTCCAGCAGGACCAT	None	cacccccctgaaacatgaggggtctaaaacGGCGGCGGTCACGAACTCCAGCAGGACCATtttttt	TAATACGACTCACTATAGGcacccccctgaaacatgaggggtctaaaac	aaaaaaATGGTCCTGCTGGAGTTCGTGACCGCCGCCgttttagacccctcatgt
RffCas13d	EGFP	gEGFP1	GGATGGGCACCACCCCGGTGAACAGCTCCT	None	tagtagtgtgaatttacactactctaaaacGGATGGGCACCACCCCGGTGAACAGCTCCTtttttt	TAATACGACTCACTATAGGtagtagtgtgaatttacactactctaaaac	aaaaaaAGGAGCTGTTCACCGGGGTGGTGCCCATCCgttttagagtagtgtaaa
		gEGFP2	GGTTCACCAGGGTGTCGCCCTCGAACTTCA	None	tagtagtgtgaatttacactactctaaaacGGTTCACCAGGGTGTCGCCCTCGAACTTCAtttttt	TAATACGACTCACTATAGGtagtagtgtgaatttacactactctaaaac	aaaaaaTGAAGTTCGAGGGCGACACCCTGGTGAACCgttttagagtagtgtaaa
		gEGFP3	GGCGGCGGTCACGAACTCCAGCAGGACCAT	None	tagtagtgtgaatttacactactctaaaacGGCGGCGGTCACGAACTCCAGCAGGACCATtttttt	TAATACGACTCACTATAGGtagtagtgtgaatttacactactctaaaac	aaaaaaATGGTCCTGCTGGAGTTCGTGACCGCCGCCgttttagagtagtgtaaa
List of gRNA targeting sequences for Cas13a
Nuclease	target name	gRNA name	target sequence (5'-3')	PFS(5'-3')	gRNA in vitro transcription PCR template (target+gRNA backbone)	gRNA-T7-F(T7 promoter+target+partial gRNA backbone)(5'-3')	gRNA-T7-R(5'-3')
LwaCas13a	Tyr	gTyr1	TGTGCTTAGCCAAATTCAAGTAGGCAACGA	None	gatttagactaccccaaaaacgaaggggactaaaacTGTGCTTAGCCAAATTCAAGTAGGCAACGAtttttt	TAATACGACTCACTATAGGgatttagactaccccaaaaacgaaggggac	aaaaaaTCGTTGCCTACTTGAATTTGGCTAAGCACAgttttagtccccttcgtt
		gTyr2	CGTTTCGTAATTTGTTAATGACAGACACAG	None	gatttagactaccccaaaaacgaaggggactaaaacCGTTTCGTAATTTGTTAATGACAGACACAGtttttt	TAATACGACTCACTATAGGgatttagactaccccaaaaacgaaggggac	aaaaaaCTGTGTCTGTCATTAACAAATTACGAAACGgttttagtccccttcgtt
		gTyr3	GGCAATCACAGCAGTAATGAGTCCCCCAAC	None	gatttagactaccccaaaaacgaaggggactaaaacGGCAATCACAGCAGTAATGAGTCCCCCAACtttttt	TAATACGACTCACTATAGGgatttagactaccccaaaaacgaaggggac	aaaaaaGTTGGGGGACTCATTACTGCTGTGATTGCCgttttagtccccttcgtt
	LacZ	gNC	GCAGGGTTTTCCCAGTCACGACGTTGTAAA	None	gatttagactaccccaaaaacgaaggggactaaaacGCAGGGTTTTCCCAGTCACGACGTTGTAAAtttttt	TAATACGACTCACTATAGGgatttagactaccccaaaaacgaaggggac	aaaaaaTTTACAACGTCGTGACTGGGAAAACCCTGCgttttagtccccttcgtt

## Sheet: Table S2
List of gRNA targeting sequences for dCas9
Nuclease	target	gRNA name	target sequence(5'-3')	PAM(5'-3')	gRNA in vitro transcription PCR template (target+gRNA backbone)	gRNA-T7-F	gRNA-T7-R
dCas9	CMV-mCherry	gR-187	CAAGGGCGAGGAGGATAACA	TGG	CAAGGGCGAGGAGGATAACAgttttagagctagaaatagcaagttaaaataaggctagtccgttatcaacttgaaaaagtggcaccgagtcggtgctttttt	caatTaatacgactcactatagg	aaaaaagcaccgactcggtgccac
		gR-33	GGTGGCGACCGGTGGATCCC	GGG	GGTGGCGACCGGTGGATCCCgttttagagctagaaatagcaagttaaaataaggctagtccgttatcaacttgaaaaagtggcaccgagtcggtgctttttt	caatTaatacgactcactatagg	aaaaaagcaccgactcggtgccac
		gR-22	GGGCGGTAGGCGTGTACGGT	GGG	GGGCGGTAGGCGTGTACGGTgttttagagctagaaatagcaagttaaaataaggctagtccgttatcaacttgaaaaagtggcaccgagtcggtgctttttt	caatTaatacgactcactatagg	aaaaaagcaccgactcggtgccac
		gR-26	GTGGATAGCGGTTTGACTCA	CGG	GTGGATAGCGGTTTGACTCAgttttagagctagaaatagcaagttaaaataaggctagtccgttatcaacttgaaaaagtggcaccgagtcggtgctttttt	caatTaatacgactcactatagg	aaaaaagcaccgactcggtgccac
		gR-38	GTACTGGGCATAATGCCAGG	CGG	GTACTGGGCATAATGCCAGGgttttagagctagaaatagcaagttaaaataaggctagtccgttatcaacttgaaaaagtggcaccgagtcggtgctttttt	caatTaatacgactcactatagg	aaaaaagcaccgactcggtgccac
		gR-42	GGACTTTCCATTGACGTCAA	TGG	GGACTTTCCATTGACGTCAAgttttagagctagaaatagcaagttaaaataaggctagtccgttatcaacttgaaaaagtggcaccgagtcggtgctttttt	caatTaatacgactcactatagg	aaaaaagcaccgactcggtgccac
	Tyr	gTyr7	GATTCCCAATCCTATAGATC	AGG	GATTCCCAATCCTATAGATCgttttagagctagaaatagcaagttaaaataaggctagtccgttatcaacttgaaaaagtggcaccgagtcggtgctttttt	caatTaatacgactcactatagg	aaaaaagcaccgactcggtgccac
		gTyr13	GATTGTGCTTGGTAATAAGT	AGG	GATTGTGCTTGGTAATAAGTgttttagagctagaaatagcaagttaaaataaggctagtccgttatcaacttgaaaaagtggcaccgagtcggtgctttttt	caatTaatacgactcactatagg	aaaaaagcaccgactcggtgccac
		gTyr22	GAGCAGCATGGAAAGGAACA	TGG	GAGCAGCATGGAAAGGAACAgttttagagctagaaatagcaagttaaaataaggctagtccgttatcaacttgaaaaagtggcaccgagtcggtgctttttt	caatTaatacgactcactatagg	aaaaaagcaccgactcggtgccac
		gTyr23	GGGGAGAGTGAGGAGCAGCA	TGG	GGGGAGAGTGAGGAGCAGCAgttttagagctagaaatagcaagttaaaataaggctagtccgttatcaacttgaaaaagtggcaccgagtcggtgctttttt	caatTaatacgactcactatagg	aaaaaagcaccgactcggtgccac
		gTyr27	GGAATGAGGTGGGGGGGGGG	GGG	GGAATGAGGTGGGGGGGGGGgttttagagctagaaatagcaagttaaaataaggctagtccgttatcaacttgaaaaagtggcaccgagtcggtgctttttt	caatTaatacgactcactatagg	aaaaaagcaccgactcggtgccac
	Pax6	gP26	GCTGCGATTTGTATTTTTTT	AGG	GCTGCGATTTGTATTTTTTTgttttagagctagaaatagcaagttaaaataaggctagtccgttatcaacttgaaaaagtggcaccgagtcggtgctttttt	caatTaatacgactcactatagg	aaaaaagcaccgactcggtgccac
		gP5	GCTCATTCTCCAAGTCGCAG	CGG	GCTCATTCTCCAAGTCGCAGgttttagagctagaaatagcaagttaaaataaggctagtccgttatcaacttgaaaaagtggcaccgagtcggtgctttttt	caatTaatacgactcactatagg	aaaaaagcaccgactcggtgccac
		gP3	GATAAAACCTCACTTGGCGT	GGG	GATAAAACCTCACTTGGCGTgttttagagctagaaatagcaagttaaaataaggctagtccgttatcaacttgaaaaagtggcaccgagtcggtgctttttt	caatTaatacgactcactatagg	aaaaaagcaccgactcggtgccac
		gP23	GCGGGAAATGAGGCTGAGAA	AGG	GCGGGAAATGAGGCTGAGAAgttttagagctagaaatagcaagttaaaataaggctagtccgttatcaacttgaaaaagtggcaccgagtcggtgctttttt	caatTaatacgactcactatagg	aaaaaagcaccgactcggtgccac
		gP48	GATTGGCTGCTGCTCCCTGA	TGG	GATTGGCTGCTGCTCCCTGAgttttagagctagaaatagcaagttaaaataaggctagtccgttatcaacttgaaaaagtggcaccgagtcggtgctttttt	caatTaatacgactcactatagg	aaaaaagcaccgactcggtgccac
		gP45	GCAGCCAATCGGCAGCTAGG	AGG	GCAGCCAATCGGCAGCTAGGgttttagagctagaaatagcaagttaaaataaggctagtccgttatcaacttgaaaaagtggcaccgagtcggtgctttttt	caatTaatacgactcactatagg	aaaaaagcaccgactcggtgccac
		gP14	CGTGTAACCCACGCCAAGTG	AGG	CGTGTAACCCACGCCAAGTGgttttagagctagaaatagcaagttaaaataaggctagtccgttatcaacttgaaaaagtggcaccgagtcggtgctttttt	caatTaatacgactcactatagg	aaaaaagcaccgactcggtgccac
		gP36	GCAGCAGCACTGAAGGAGAG	AGG	GCAGCAGCACTGAAGGAGAGgttttagagctagaaatagcaagttaaaataaggctagtccgttatcaacttgaaaaagtggcaccgagtcggtgctttttt	caatTaatacgactcactatagg	aaaaaagcaccgactcggtgccac
	Tbxt	gT6	GCTTGGAAGCCCCTCTCTTG	AGG	GCTTGGAAGCCCCTCTCTTGgttttagagctagaaatagcaagttaaaataaggctagtccgttatcaacttgaaaaagtggcaccgagtcggtgctttttt	caatTaatacgactcactatagg	aaaaaagcaccgactcggtgccac
		gT8	GAGCTGCCTTGCCGCACTAA	GGG	GAGCTGCCTTGCCGCACTAAgttttagagctagaaatagcaagttaaaataaggctagtccgttatcaacttgaaaaagtggcaccgagtcggtgctttttt	caatTaatacgactcactatagg	aaaaaagcaccgactcggtgccac
		gT18	GCTCCAGGCTGGCAGCGAGA	AGG	GCTCCAGGCTGGCAGCGAGAgttttagagctagaaatagcaagttaaaataaggctagtccgttatcaacttgaaaaagtggcaccgagtcggtgctttttt	caatTaatacgactcactatagg	aaaaaagcaccgactcggtgccac
		gT15	GAAGGGGGACCCCACCGAGA	AGG	GAAGGGGGACCCCACCGAGAgttttagagctagaaatagcaagttaaaataaggctagtccgttatcaacttgaaaaagtggcaccgagtcggtgctttttt	caatTaatacgactcactatagg	aaaaaagcaccgactcggtgccac
		gT29	GAAGTTCCCAGGATTATCAT	AGG	GAAGTTCCCAGGATTATCATgttttagagctagaaatagcaagttaaaataaggctagtccgttatcaacttgaaaaagtggcaccgagtcggtgctttttt	caatTaatacgactcactatagg	aaaaaagcaccgactcggtgccac
		gT3	GCTGAGCCCTATGATAATCC	TGG	GCTGAGCCCTATGATAATCCgttttagagctagaaatagcaagttaaaataaggctagtccgttatcaacttgaaaaagtggcaccgagtcggtgctttttt	caatTaatacgactcactatagg	aaaaaagcaccgactcggtgccac
		gT40	GCCAGATTTCTCTTTGATCT	TGG	GCCAGATTTCTCTTTGATCTgttttagagctagaaatagcaagttaaaataaggctagtccgttatcaacttgaaaaagtggcaccgagtcggtgctttttt	caatTaatacgactcactatagg	aaaaaagcaccgactcggtgccac
	Myh6	gMy1	GGGATCGCTCACAATAGAAT	TGG	GGGATCGCTCACAATAGAATgttttagagctagaaatagcaagttaaaataaggctagtccgttatcaacttgaaaaagtggcaccgagtcggtgctttttt	caatTaatacgactcactatagg	aaaaaagcaccgactcggtgccac
		gMy2	AGAGTATAAAAGAACAAAAG	AGG	AGAGTATAAAAGAACAAAAGgttttagagctagaaatagcaagttaaaataaggctagtccgttatcaacttgaaaaagtggcaccgagtcggtgctttttt	caatTaatacgactcactatagg	aaaaaagcaccgactcggtgccac
		gMy3	GCAGCCTCTTCCCTCTGCTT	TGG	GCAGCCTCTTCCCTCTGCTTgttttagagctagaaatagcaagttaaaataaggctagtccgttatcaacttgaaaaagtggcaccgagtcggtgctttttt	caatTaatacgactcactatagg	aaaaaagcaccgactcggtgccac
		gMy4	GGAGCATTTATACTTCACCT	TGG	GGAGCATTTATACTTCACCTgttttagagctagaaatagcaagttaaaataaggctagtccgttatcaacttgaaaaagtggcaccgagtcggtgctttttt	caatTaatacgactcactatagg	aaaaaagcaccgactcggtgccac
	Mettl3	gMe1	TAGTACTACTATTCCGACGG	TGG	TAGTACTACTATTCCGACGGgttttagagctagaaatagcaagttaaaataaggctagtccgttatcaacttgaaaaagtggcaccgagtcggtgctttttt	caatTaatacgactcactatagg	aaaaaagcaccgactcggtgccac
		gMe2	AGACCGCAGGCACTTGGAGA	AGG	AGACCGCAGGCACTTGGAGAgttttagagctagaaatagcaagttaaaataaggctagtccgttatcaacttgaaaaagtggcaccgagtcggtgctttttt	caatTaatacgactcactatagg	aaaaaagcaccgactcggtgccac
		gMe3	AGGCCCGCTCTCCCTCAGTT	TGG	AGGCCCGCTCTCCCTCAGTTgttttagagctagaaatagcaagttaaaataaggctagtccgttatcaacttgaaaaagtggcaccgagtcggtgctttttt	caatTaatacgactcactatagg	aaaaaagcaccgactcggtgccac
		gMe4	AAATGTTGGGAGCGGGATTG	AGG	AAATGTTGGGAGCGGGATTGgttttagagctagaaatagcaagttaaaataaggctagtccgttatcaacttgaaaaagtggcaccgagtcggtgctttttt	caatTaatacgactcactatagg	aaaaaagcaccgactcggtgccac
	LacZ	gNC	AAACGGCGGATTGACCGTAA	TGG	AAACGGCGGATTGACCGTAAgttttagagctagaaatagcaagttaaaataaggctagtccgttatcaacttgaaaaagtggcaccgagtcggtgctttttt	caatTaatacgactcactatagg	aaaaaagcaccgactcggtgccac

## Sheet: Table S3
List of primers for qPCR assay
Primer name	sequences(5'-3')
ODC-F	GGGCAAAAGAGCTTAATGTGG
ODC-R	TGCCAACATGGAAACTTACA
EGFP-F	CTACCCCGACCACATGAAGC
EGFP-R	AAGTCGATGCCCTTCAGCTC
mCherry-F	CAAGGGCGAGGAGGATAACAT
mCherry-R	GCTTCAAGTAGTCGGGGATGTC
Tyr-F	GCTCCATGTCTTCCGTCCAA
Tyr-R	AAGCTCCGTGTCTTCTGAGC
Pax6-F	CAGTACGAGCGTCTACCAGC
Pax6-R	GGGTACAGGGGGTTGCATAG
Tbxt-F	CCTGTGGATGAGGTTCAAGGAG
Tbxt-R	CTGGAAACATTCGCCTTCCATT
Myh6-F	GATGAACAGATGATGGGTAT
Myh6-R	GAGACAGATCAGAGCGAAG
Mettl3-F	CACCACCTTTCAGACCTGTCA
Mettl3-R	ATCTTCCTGTCCCCAACCCT

## Sheet: Table S4
	Ct values of odc in Xenopus tropicalis treated with different gTyr13 concentrations
		Control	dCas9-KM+gTyr13
			Tyr13-150pg	Tyr13-300pg	Tyr13-450pg	Tyr13-600pg
	Ct value*	23.84±0.052	23.26±0.154	23.05±0.068	23.55±0.050	23.23±0.322
	* n=4 independent experiments (10 embryos from each independent experiments)
